# Supplementary material for: New species of Paullinia (Sapindaceae) from continental tropical America
Source: PhytoKeys. 2018 Dec 31;(114):95–113. doi: 10.3897/phytokeys.114.29351 (PMC6323113; doi:10.3897/phytokeys.114.29351)
Supplement: XML Treatment for Paullinia cidii [file phytokeys.114.29351-treatment1.xml]

<!DOCTYPE tp:taxon-treatment
  PUBLIC "-//TaxonX//DTD Taxonomic Treatment Publishing DTD v0 20100105//EN" "tax-treatment-NSO.dtd">
<tp:taxon-treatment xmlns:tp="http://www.plazi.org/taxpub"><tp:treatment-meta><kwd-group><label>Taxon classification</label><kwd><named-content xmlns:xlink="http://www.w3.org/1999/xlink" content-type="kingdom">Plantae</named-content></kwd><kwd><named-content xmlns:xlink="http://www.w3.org/1999/xlink" content-type="order">Sapindales</named-content></kwd><kwd><named-content xmlns:xlink="http://www.w3.org/1999/xlink" content-type="family">Sapindaceae</named-content></kwd></kwd-group><mixed-citation publication-type="journal"><person-group><name><surname>Acevedo-Rodríguez</surname><given-names>Pedro</given-names></name><name><surname>Somner</surname><given-names>Genise Vieira</given-names></name></person-group><article-title>New species of <italic><tp:taxon-name><tp:taxon-name-part taxon-name-part-type="genus" reg="Paullinia">Paullinia</tp:taxon-name-part></tp:taxon-name></italic> (<tp:taxon-name><tp:taxon-name-part taxon-name-part-type="family">Sapindaceae</tp:taxon-name-part></tp:taxon-name>) from continental tropical America</article-title><source>PhytoKeys</source><day>31</day><month>12</month><year>2018</year><volume>2018</volume><issue>114</issue><fpage>95</fpage><lpage>113</lpage><pub-id pub-id-type="doi">10.3897/phytokeys.114.29351</pub-id></mixed-citation></tp:treatment-meta><tp:nomenclature><tp:taxon-name>
            <tp:taxon-name-part taxon-name-part-type="genus" reg="Paullinia">Paullinia</tp:taxon-name-part>
            <tp:taxon-name-part taxon-name-part-type="species" reg="cidii">cidii</tp:taxon-name-part>
            <object-id xmlns:xlink="http://www.w3.org/1999/xlink" content-type="ipni" xlink:type="simple">urn:lsid:ipni.org:names:77192860-1</object-id>
          </tp:taxon-name><tp:taxon-authority>Somner &amp; Acev.-Rodr.</tp:taxon-authority><tp:taxon-status xmlns:xlink="http://www.w3.org/1999/xlink" xlink:type="simple">sp. nov.</tp:taxon-status><xref ref-type="fig" rid="F1">Fig. 1</xref></tp:nomenclature><tp:treatment-sec sec-type="diagnosis" id="SECID0EOFAC"><title>Diagnosis.</title><p><italic><tp:taxon-name><tp:taxon-name-part taxon-name-part-type="genus" reg="Paullinia">Paullinia</tp:taxon-name-part><tp:taxon-name-part taxon-name-part-type="species" reg="cidii">cidii</tp:taxon-name-part></tp:taxon-name></italic> differs from <italic><tp:taxon-name><tp:taxon-name-part taxon-name-part-type="genus" reg="Paullinia">P.</tp:taxon-name-part><tp:taxon-name-part taxon-name-part-type="species" reg="bipinnata">bipinnata</tp:taxon-name-part></tp:taxon-name></italic> Poir., <italic><tp:taxon-name><tp:taxon-name-part taxon-name-part-type="genus" reg="Paullinia">P.</tp:taxon-name-part><tp:taxon-name-part taxon-name-part-type="species" reg="filicifolia">filicifolia</tp:taxon-name-part></tp:taxon-name></italic> Cuatrec. and <italic><tp:taxon-name><tp:taxon-name-part taxon-name-part-type="genus" reg="Paullinia">P.</tp:taxon-name-part><tp:taxon-name-part taxon-name-part-type="species" reg="hondurensis">hondurensis</tp:taxon-name-part></tp:taxon-name></italic> Acev.-Rodr. &amp; Somner, the only three congeners with partially tripinnate leaves with triangular outline, by its globose, long-stipitate, unwinged capsules (vs. shortly stipitate, and winged). It is unique within <italic><tp:taxon-name><tp:taxon-name-part taxon-name-part-type="genus" reg="Paullinia">Paullinia</tp:taxon-name-part></tp:taxon-name></italic> by having the referred combination of characters.</p><fig id="F1" position="float" orientation="portrait"><label>Figure 1.</label><caption><p><italic><tp:taxon-name><tp:taxon-name-part taxon-name-part-type="genus" reg="Paullinia">Paullinia</tp:taxon-name-part><tp:taxon-name-part taxon-name-part-type="species" reg="cidii">cidii</tp:taxon-name-part></tp:taxon-name></italic>. <bold>A</bold> Fruiting branch <bold>B</bold> Detail of inflorescence with flower buds <bold>C</bold> Pistillate flower, lateral view <bold>D</bold> Pistillate flower with removed perianth, showing nectary glands and torus <bold>E</bold> Posterior sepal, frontal view <bold>F</bold> Posterior petal with appendix, frontal view <bold>G</bold> Gynoecium and nectary glands at base, posterior view <bold>H</bold> Posterior petal dorsal view <bold>I</bold> Mature capsule <bold>J</bold> Seed, dorsal view. <bold>A, I, J</bold> from <italic>J.E.L.S. Ribeiro et al 2660</italic> (US) <bold>B–H</bold> from <italic>Zartman 7124</italic> (US).</p></caption><graphic xmlns:xlink="http://www.w3.org/1999/xlink" xlink:href="phytokeys-114-095-g001.jpg" position="float" orientation="portrait" xlink:type="simple" id="oo_253627.jpg"/></fig></tp:treatment-sec><tp:treatment-sec sec-type="material" id="SECID0E2IAC"><title>Type.</title><p>BRAZIL. Amazonas; Mun. Borba, [Rio Madeira], 30 km along road from Borba to Rio Mapuri; disturbed terra firme forest on clayish soil, 24 Jun 1983 (fr), <italic>C.A. Cid Ferreira 3912</italic> (holotype: NY!; isotypes: INPA, RB-410311!, US-00842969!)</p></tp:treatment-sec><tp:treatment-sec sec-type="description" id="SECID0EDJAC"><title>Description.</title><p>Liana or climbing shrub. Stems terete, striate, minutely ferruginous-pubescent, glabrescent, becoming dark brown to blackish with lines of reddish-brown lenticels when mature; cross section simple. Stipules subulate, 1–1.5 mm long, puberulent. Leaves partially tripinnate, with triangular outline; petiole narrowly winged or marginate, 1.6–2.5 cm long; rachis winged, 3.8–5 cm long, central ridge ciliate or glabrous, wings 1–2.5 mm wide; leaflets 6–15 × 4–8 mm, chartaceous, discolorous (abaxially lighter), glabrous or puberulent on both surfaces, sometimes abaxially glandular punctate, sessile and attenuate at base, obtuse, rounded, or truncate at apex, with dentate margins; distal leaflets rhomboid, with symmetrical base, lateral leaflets elliptic or obovate, with slightly asymmetrical base; venation craspedodromous, tertiary venation inconspicuous. Thyrses distal and paniculate or axillary and racemose, 15–32 cm long; peduncle 1.8–4 cm long; rachis 3.5–8.8 cm long, minutely appressed pubescent; bracts ca. 0.5 mm long, triangular, puberulent; cincinni 6- to 10-flowered, sessile; bracteoles ca. 0.2 mm long, similar to bracts; pedicels 0.5–0.7 mm long, articulate in lower third. Sepals 5, flavo-sericeous, concave, sub-coriaceous, ciliate, the outer sepals ovate, ca. 0.5 mm long; inner sepals obovate, 1–2 mm long; petals obovate, ca. 1.5 mm long; appendages hood-shaped, ca. 1 mm long, crest fleshy, yellow, bicorniculate in posterior appendages; nectary 4-lobed, pilose, the posterior lobes oblong-ovoid, truncate at apex, anterior lobes minute, torus pilose; sterile stamens with pilose filaments; gynoecium ca. 2 mm long, the ovary ellipsoid, sericeous-tomentose, style 0.1–0.5 mm long. Capsule depressed globose, unwinged, reddish, 5–10 × 7–12 mm, faintly 6-costate, crustaceous, flavo-puberulent, with slightly prominent vein network and a stipe 3–6 mm long; mesocarp 0.1–0.2 mm thick; endocarp glabrous. Seeds 1 or 2 per capsule, depressed globose, 5–7 × 7–9 mm, dark brown, pilose, with white, bilobed arillode in lower third; embryo depressed ovoid, cotyledons sub-straight.</p></tp:treatment-sec><tp:treatment-sec sec-type="distribution" id="SECID0EIJAC"><title>Distribution and ecology.</title><p>Known only from the state of Amazonas, Brazil in non-flooded (<italic>terra firme</italic>) forest &lt; 100 m elevation.</p></tp:treatment-sec><tp:treatment-sec sec-type="phenology" id="SECID0EQJAC"><title>Phenology.</title><p>Collected in flower from May to July and in fruit in June.</p></tp:treatment-sec><tp:treatment-sec sec-type="etymology" id="SECID0EVJAC"><title>Etymology.</title><p>The specific epithet honours Cid [Carlos A. Cid Ferreira], a functionary of INPA and prolific collector of Amazonian plants, who made the type collection.</p></tp:treatment-sec><tp:treatment-sec sec-type="conservation status" id="SECID0E1JAC"><title>Conservation status.</title><p>Known from five collections from lowland, non-flooded, moist forests NE and SE of Manaus, Amazonas, Brazil. Its known distribution has an extent of occurrence (<abbrev xmlns:xlink="http://www.w3.org/1999/xlink" xlink:title="extent of occurrence" id="ABBRID0EAKAC" xlink:type="simple">EOO</abbrev>) of 22,000 km<sup>2</sup>. Since only a few collections are known of <italic><tp:taxon-name><tp:taxon-name-part taxon-name-part-type="genus" reg="Paullinia">P.</tp:taxon-name-part><tp:taxon-name-part taxon-name-part-type="species" reg="cidii">cidii</tp:taxon-name-part></tp:taxon-name></italic>, it is here treated as data deficient (<abbrev xmlns:xlink="http://www.w3.org/1999/xlink" xlink:title="data deficient" id="ABBRID0ERKAC" xlink:type="simple">DD</abbrev>) within IUCN guidelines.</p></tp:treatment-sec><tp:treatment-sec sec-type="material" id="SECID0EVKAC"><title>Additional specimens examined.</title><p>BRAZIL. Amazonas, Rio Abacaxis, Terra Preta, terra firme forest, clayish soil, <named-content xmlns:xlink="http://www.w3.org/1999/xlink" content-type="dwc:verbatimCoordinates" xlink:type="simple"><named-content content-type="geo-json" specific-use="{&#34;type&#34;:&#34;Point&#34;,&#34;coordinates&#34;:[-58.666667,-4.366667]}" id="NCID0E5KAC" xlink:type="simple">4°22'S, 58°40'W</named-content></named-content>, 5 Jul 1983 (fl), <italic>Todzia et al. 2317</italic> (INPA, MO, NY, RB, US); Município Presidente Figueiredo, Rebio Uatumã Grade do PPBio, 22 May 2007 (fl), <italic>Zartman, et al. 7124</italic> (INPA, US), Balbina, Rebio Uatumã, <named-content xmlns:xlink="http://www.w3.org/1999/xlink" content-type="dwc:verbatimCoordinates" xlink:type="simple"><named-content content-type="geo-json" specific-use="{&#34;type&#34;:&#34;Point&#34;,&#34;coordinates&#34;:[-59.000000,-1.000000]}" id="NCID0EKLAC" xlink:type="simple">1°00'S, 59°00'W</named-content></named-content>, 15 Jul 2006 (fr), <italic>Ribeiro et al. 2660</italic> (INPA, US), Vila da Balbina, próximo a Ilha do Jacaré, 20 Jun 2006 (fr), <italic>da Silva et al. 1207</italic> (INPA, US).</p></tp:treatment-sec><tp:treatment-sec sec-type="discussion" id="SECID0ETLAC"><title>Discussion.</title><p><italic><tp:taxon-name><tp:taxon-name-part taxon-name-part-type="genus" reg="Paullinia">Paullinia</tp:taxon-name-part><tp:taxon-name-part taxon-name-part-type="species" reg="cidii">cidii</tp:taxon-name-part></tp:taxon-name></italic> is vegetatively similar to <italic><tp:taxon-name><tp:taxon-name-part taxon-name-part-type="genus" reg="Paullinia">P.</tp:taxon-name-part><tp:taxon-name-part taxon-name-part-type="species" reg="bipinnata">bipinnata</tp:taxon-name-part></tp:taxon-name>, <tp:taxon-name><tp:taxon-name-part taxon-name-part-type="genus" reg="Paullinia">P.</tp:taxon-name-part><tp:taxon-name-part taxon-name-part-type="species" reg="filicifolia">filicifolia</tp:taxon-name-part></tp:taxon-name></italic> and <italic><tp:taxon-name><tp:taxon-name-part taxon-name-part-type="genus" reg="Paullinia">P.</tp:taxon-name-part><tp:taxon-name-part taxon-name-part-type="species" reg="hondurensis">hondurensis</tp:taxon-name-part></tp:taxon-name></italic> by the characters mentioned in the diagnosis. Other species with similar fruits as those found in <italic><tp:taxon-name><tp:taxon-name-part taxon-name-part-type="genus" reg="Paullinia">P.</tp:taxon-name-part><tp:taxon-name-part taxon-name-part-type="species" reg="cidii">cidii</tp:taxon-name-part></tp:taxon-name></italic> include <italic><tp:taxon-name><tp:taxon-name-part taxon-name-part-type="genus" reg="Paullinia">P.</tp:taxon-name-part><tp:taxon-name-part taxon-name-part-type="species" reg="carpopoda">carpopoda</tp:taxon-name-part></tp:taxon-name></italic> Cambess. and <italic><tp:taxon-name><tp:taxon-name-part taxon-name-part-type="genus" reg="Paullinia">P.</tp:taxon-name-part><tp:taxon-name-part taxon-name-part-type="species" reg="olivacea">olivacea</tp:taxon-name-part></tp:taxon-name></italic> Radlk. However, the leaves in <italic><tp:taxon-name><tp:taxon-name-part taxon-name-part-type="genus" reg="Paullinia">P.</tp:taxon-name-part><tp:taxon-name-part taxon-name-part-type="species" reg="carpopoda">carpopoda</tp:taxon-name-part></tp:taxon-name></italic> are 3-jugate (partially bipinnate), much larger and have entire margins (vs. smaller and serrate in <italic><tp:taxon-name><tp:taxon-name-part taxon-name-part-type="genus" reg="Paullinia">P.</tp:taxon-name-part><tp:taxon-name-part taxon-name-part-type="species" reg="cidii">cidii</tp:taxon-name-part></tp:taxon-name></italic>) while, in <italic><tp:taxon-name><tp:taxon-name-part taxon-name-part-type="genus" reg="Paullinia">P.</tp:taxon-name-part><tp:taxon-name-part taxon-name-part-type="species" reg="olivacea">olivacea</tp:taxon-name-part></tp:taxon-name></italic>, they are 5-pinnate and the leaflets are much larger.</p></tp:treatment-sec></tp:taxon-treatment>
