# Supplementary material for: New species of Paullinia (Sapindaceae) from continental tropical America
Source: PhytoKeys. 2018 Dec 31;(114):95–113. doi: 10.3897/phytokeys.114.29351 (PMC6323113; doi:10.3897/phytokeys.114.29351)
Supplement: XML Treatment for Paullinia fruticosa [file phytokeys.114.29351-treatment3.xml]

<!DOCTYPE tp:taxon-treatment
  PUBLIC "-//TaxonX//DTD Taxonomic Treatment Publishing DTD v0 20100105//EN" "tax-treatment-NSO.dtd">
<tp:taxon-treatment xmlns:tp="http://www.plazi.org/taxpub"><tp:treatment-meta><kwd-group><label>Taxon classification</label><kwd><named-content xmlns:xlink="http://www.w3.org/1999/xlink" content-type="kingdom">Plantae</named-content></kwd><kwd><named-content xmlns:xlink="http://www.w3.org/1999/xlink" content-type="order">Sapindales</named-content></kwd><kwd><named-content xmlns:xlink="http://www.w3.org/1999/xlink" content-type="family">Sapindaceae</named-content></kwd></kwd-group><mixed-citation publication-type="journal"><person-group><name><surname>Acevedo-Rodríguez</surname><given-names>Pedro</given-names></name><name><surname>Somner</surname><given-names>Genise Vieira</given-names></name></person-group><article-title>New species of <italic><tp:taxon-name><tp:taxon-name-part taxon-name-part-type="genus" reg="Paullinia">Paullinia</tp:taxon-name-part></tp:taxon-name></italic> (<tp:taxon-name><tp:taxon-name-part taxon-name-part-type="family">Sapindaceae</tp:taxon-name-part></tp:taxon-name>) from continental tropical America</article-title><source>PhytoKeys</source><day>31</day><month>12</month><year>2018</year><volume>2018</volume><issue>114</issue><fpage>95</fpage><lpage>113</lpage><pub-id pub-id-type="doi">10.3897/phytokeys.114.29351</pub-id></mixed-citation></tp:treatment-meta><tp:nomenclature><tp:taxon-name>
            <tp:taxon-name-part taxon-name-part-type="genus" reg="Paullinia">Paullinia</tp:taxon-name-part>
            <tp:taxon-name-part taxon-name-part-type="species" reg="fruticosa">fruticosa</tp:taxon-name-part>
            <object-id xmlns:xlink="http://www.w3.org/1999/xlink" content-type="ipni" xlink:type="simple">urn:lsid:ipni.org:names:77192862-1</object-id>
          </tp:taxon-name><tp:taxon-authority>Somner &amp; Acev.-Rodr.</tp:taxon-authority><tp:taxon-status xmlns:xlink="http://www.w3.org/1999/xlink" xlink:type="simple">sp. nov.</tp:taxon-status><xref ref-type="fig" rid="F3">Fig. 3</xref></tp:nomenclature><tp:treatment-sec sec-type="diagnosis" id="SECID0E4MAE"><title>Diagnosis.</title><p><italic><tp:taxon-name><tp:taxon-name-part taxon-name-part-type="genus" reg="Paullinia">Paullinia</tp:taxon-name-part><tp:taxon-name-part taxon-name-part-type="species" reg="fruticosa">fruticosa</tp:taxon-name-part></tp:taxon-name></italic> differs from <italic><tp:taxon-name><tp:taxon-name-part taxon-name-part-type="genus" reg="Paullinia">P.</tp:taxon-name-part><tp:taxon-name-part taxon-name-part-type="species" reg="gigantea">gigantea</tp:taxon-name-part></tp:taxon-name></italic> Poepp. &amp; Endl. and <italic><tp:taxon-name><tp:taxon-name-part taxon-name-part-type="genus" reg="Paullinia">P.</tp:taxon-name-part><tp:taxon-name-part taxon-name-part-type="species" reg="killipii">killipii</tp:taxon-name-part></tp:taxon-name></italic> Macbr., the only two other species of <italic><tp:taxon-name><tp:taxon-name-part taxon-name-part-type="genus" reg="Paullinia">Paullinia</tp:taxon-name-part></tp:taxon-name></italic> with a combination of simple stems, 5-foliolate pinnate leaves, large foliaceous stipules and cauliflorous inflorescences, by its glabrous, bi-canaliculate, petioles 10.5–25 cm long, rachis 4.2–6.5 cm long; shrubby habit and the presence of unwinged fruits; these two congeners are lianas and their fruits are winged.</p><fig id="F3" position="float" orientation="portrait"><label>Figure 3.</label><caption><p><italic><tp:taxon-name><tp:taxon-name-part taxon-name-part-type="genus" reg="Paullinia">Paullinia</tp:taxon-name-part><tp:taxon-name-part taxon-name-part-type="species" reg="fruticosa">fruticosa</tp:taxon-name-part></tp:taxon-name></italic>. <bold>A</bold> Fruiting branch <bold>B</bold> Detail of stems with stipules and axillary inflorescence <bold>C</bold> Posterior petal, dorsal view <bold>D</bold> Detail of inflorescence <bold>E</bold> Pistillate flower, lateral view <bold>F</bold> Outer sepal, frontal view <bold>G</bold> Posterior sepal, frontal view <bold>H</bold> Posterior petal with appendage, frontal view <bold>I</bold> Pistillate flower with removed perianth showing nectary lobes and staminodes, posterior view <bold>J</bold> Pistillate flower with removed perianth and some staminodes, showing nectary lobes and ovary, posterior view <bold>K</bold> Fruit <bold>L</bold> Seed, ventral view. <bold>A</bold> from <italic>Foster et al 11693</italic> (US) <bold>B, D–L</bold> from <italic>Killip &amp; Smith 27876</italic> (US) <bold>C</bold> from <italic>Klug 4200</italic> (US).</p></caption><graphic xmlns:xlink="http://www.w3.org/1999/xlink" xlink:href="phytokeys-114-095-g003.jpg" position="float" orientation="portrait" xlink:type="simple" id="oo_253629.jpg"/></fig></tp:treatment-sec><tp:treatment-sec sec-type="material" id="SECID0EHQAE"><title>Type.</title><p>PERU. Madre de Dios; Manú National Park, Río Sotileja, low floodplain forest, 400 m elev., 8 Oct 1986 (fr), <italic>Foster et al. 11693</italic> (holotype: US!; isotype: F!)</p></tp:treatment-sec><tp:treatment-sec sec-type="description" id="SECID0EPQAE"><title>Description.</title><p>Erect shrub 1–2 m tall. Stems sulcate, glabrous, light green, sometimes fistulose, with white latex; cross-section simple. Stipules falcate-elliptic to rhombate, 2–3.1 × 1.5–2.2 cm, chartaceous, stramineous, glabrous, with numerous parallel, prominent veins. Leaves pinnately 5-foliolate; petiole and rachis naked, distal petiolules 1–1.5 cm long, lateral petiolules 0.3–0.7 cm long; leaflets 15–26 × 4.5–9.3 cm, chartaceous, glabrous, oblanceolate, elliptic, obovate or ovate, cuneate at base on distal leaflet, obtuse or acute and asymmetrical on lateral ones, obtusely acuminate or acuminate at apex, margins nearly entire or remote crenate-dentate, teeth with a submarginal gland, venation brochidodromous or mixed craspedodromous, abaxially prominent, especially the midvein, tertiary venation reticulate. Thyrses axillary, glomerate, axes glabrous, ca. 2 cm long; bracts ca. 1 mm long, deltate, glabrous; cincinni 5- to 7-flowered; peduncle 4–8 mm long; bracteoles ca. 0.5 mm long, triangular, ciliate; pedicels 5–6.5 mm long, articulate near the base. Sepals 5, glabrous, yellowish, membranaceous, ciliate, the outer sepals ovate, 2–2.5 mm long, inner sepals obovate, 3–3.5 mm long; petals white, elliptic, ca. 3.5 mm long; appendage ca. 3mm long, crest of posterior appendage with 2 corniform projections; nectary 4-lobed, posterior lobes ovate, obtuse or truncate at apex, anterior lobes smaller, pilose; torus glabrous; filaments pubescent, 2–4 mm long, flat, anthers glabrous; gynoecium ca. 2 mm long, the ovary ovoid, ca. 1 mm long, sparsely villose. Capsule ellipsoid, unwinged, 1–1.8 × ca. 0.7 cm, coriaceous, glabrous, densely parallel-veined, sessile, apiculate at apex; mesocarp ca. 0.5 mm thick; endocarp lanose. Seed one per capsule, ellipsoid, 0.9–1.5 cm long, pubescent, with bilobed sarcotesta on lower ½; embryo, elliptic, ca. 0.8 × 0.5 cm, abaxial cotyledon curve, adaxial cotyledon biplicate.</p></tp:treatment-sec><tp:treatment-sec sec-type="distribution" id="SECID0EUQAE"><title>Distribution and ecology.</title><p>Known from SW Amazonia, in Peru and the state of Acre in Brazil, in non-flooded, dense forest 100–500 m elevation.</p></tp:treatment-sec><tp:treatment-sec sec-type="phenology" id="SECID0EZQAE"><title>Phenology.</title><p>Collected in flower from August to November and in fruit from October to December and June.</p></tp:treatment-sec><tp:treatment-sec sec-type="etymology" id="SECID0E5QAE"><title>Etymology.</title><p>The specific epithet refers to the shrubby habit of the new species.</p></tp:treatment-sec><tp:treatment-sec sec-type="conservation status" id="SECID0EDRAE"><title>Conservation status.</title><p>Known from ten collections within an <abbrev xmlns:xlink="http://www.w3.org/1999/xlink" xlink:title="extent of occurrence" id="ABBRID0EJRAE" xlink:type="simple">EOO</abbrev> of 150,000 km<sup>2</sup>, in moist forest understorey in the south-western Amazon region. Although this species is known only from few collections, its conservation status is here treated as least concern (<abbrev xmlns:xlink="http://www.w3.org/1999/xlink" xlink:title="least concern" id="ABBRID0EPRAE" xlink:type="simple">LC</abbrev>) due to its occurrence within Manú National Park in Peru.</p></tp:treatment-sec><tp:treatment-sec sec-type="material" id="SECID0ETRAE"><title>Additional specimens examined.</title><p>BRAZIL. Acre. Mun. Mâncio Lima; Upper Rio Moa, base of Serra Azul, ca. 07°29'S, 73°39'W, 12 Oct 1986 (fr), <italic>Campbell et al. 8947</italic> (NY). PERU: Loreto; Puerto Arturo, lower Rio Huallaga, below Yurimaguas, ca. 135 m elev., dense forest, 24–25 Aug 1929 (fl), <italic>Killip &amp; A.C. Smith 27876</italic> (US), Santa Rosa, ca. 135 m elev., dense forest, 1–5 Sep 1929 (fl), <italic>Killip &amp; A.C. Smith 28741</italic> (US), <italic>28876</italic> (F, US). Madre de Dios; Manú, Manú settlement in forest, 4 Aug 1973 (fl), <italic>Foster 2469</italic> (F), Parque Nacional Manú, Rio Sotileja, steep forested hills along stream, 11°40'S, 71°55'W, 400–500 m elev., 2 Oct 1986 (fl), <italic>Foster et al. 11579</italic> (F). San Martín, Juanjui, upper Río Huallaga, 400–800 m elev., forest, Dec 1935 (fr), <italic>Klug 4200</italic> (F, US). Ucayali, Trail from Quebrada Shesha (tributary of Río Abujao) to base of Cerro las Cachoeiras, ca. 70 km NE of Tucallpa, 08°02'S, 73°55'W, 300–400 m elev., 24 Jun 1987 (fr), <italic>Gentry &amp; Diaz 58491</italic> (MO, QCA); Coronel Portillo, Callería, Cuenca del Río Utiquinia, Quebrada Espjoyacu, afluente de la Quebrada Manuela, primary forest, 07°56.67'S, 73°53.61'W, 300 m elev., 8 Nov 2003 (fl, fr), <italic>Graham 2636</italic> (US).</p></tp:treatment-sec><tp:treatment-sec sec-type="discussion" id="SECID0ELSAE"><title>Discussion.</title><p><italic><tp:taxon-name><tp:taxon-name-part taxon-name-part-type="genus" reg="Paullinia">Paullinia</tp:taxon-name-part><tp:taxon-name-part taxon-name-part-type="species" reg="fruticosa">fruticosa</tp:taxon-name-part></tp:taxon-name></italic> is the only species in the genus that is consistently described in collection labels as a shrub. Other species of <italic><tp:taxon-name><tp:taxon-name-part taxon-name-part-type="genus" reg="Paullinia">Paullinia</tp:taxon-name-part></tp:taxon-name></italic> (e.g. <italic>P. cuneata Radlk.</italic> and <italic><tp:taxon-name><tp:taxon-name-part taxon-name-part-type="genus" reg="Paullinia">P.</tp:taxon-name-part><tp:taxon-name-part taxon-name-part-type="species" reg="dasystachya">dasystachya</tp:taxon-name-part></tp:taxon-name></italic>) may present a shrubby habit but only during early stages but later developing into lianas. In addition, <italic><tp:taxon-name><tp:taxon-name-part taxon-name-part-type="genus" reg="Paullinia">Paullinia</tp:taxon-name-part><tp:taxon-name-part taxon-name-part-type="species" reg="killipii">killipii</tp:taxon-name-part></tp:taxon-name></italic>. was originally described as a shrub, based on mixed collections including <italic>Killip &amp; A.C. Smith 27876</italic> and <italic>28876</italic>, which are referable to <italic><tp:taxon-name><tp:taxon-name-part taxon-name-part-type="genus" reg="Paullinia">P.</tp:taxon-name-part><tp:taxon-name-part taxon-name-part-type="species" reg="fruticosa">fruticosa</tp:taxon-name-part></tp:taxon-name></italic>. As seen in several collections, <italic><tp:taxon-name><tp:taxon-name-part taxon-name-part-type="genus" reg="Paullinia">P.</tp:taxon-name-part><tp:taxon-name-part taxon-name-part-type="species" reg="killipii">killipii</tp:taxon-name-part></tp:taxon-name></italic> develops as a liana that grows into the forest’s canopy. These three species also differ from <italic><tp:taxon-name><tp:taxon-name-part taxon-name-part-type="genus" reg="Paullinia">P.</tp:taxon-name-part><tp:taxon-name-part taxon-name-part-type="species" reg="fruticosa">fruticosa</tp:taxon-name-part></tp:taxon-name></italic> by the presence of winged fruits.</p></tp:treatment-sec></tp:taxon-treatment>
