# Supplementary material for: New species of Paullinia (Sapindaceae) from continental tropical America
Source: PhytoKeys. 2018 Dec 31;(114):95–113. doi: 10.3897/phytokeys.114.29351 (PMC6323113; doi:10.3897/phytokeys.114.29351)
Supplement: XML Treatment for Paullinia hondurensis [file phytokeys.114.29351-treatment4.xml]

<!DOCTYPE tp:taxon-treatment
  PUBLIC "-//TaxonX//DTD Taxonomic Treatment Publishing DTD v0 20100105//EN" "tax-treatment-NSO.dtd">
<tp:taxon-treatment xmlns:tp="http://www.plazi.org/taxpub"><tp:treatment-meta><kwd-group><label>Taxon classification</label><kwd><named-content xmlns:xlink="http://www.w3.org/1999/xlink" content-type="kingdom">Plantae</named-content></kwd><kwd><named-content xmlns:xlink="http://www.w3.org/1999/xlink" content-type="order">Sapindales</named-content></kwd><kwd><named-content xmlns:xlink="http://www.w3.org/1999/xlink" content-type="family">Sapindaceae</named-content></kwd></kwd-group><mixed-citation publication-type="journal"><person-group><name><surname>Acevedo-Rodríguez</surname><given-names>Pedro</given-names></name><name><surname>Somner</surname><given-names>Genise Vieira</given-names></name></person-group><article-title>New species of <italic><tp:taxon-name><tp:taxon-name-part taxon-name-part-type="genus" reg="Paullinia">Paullinia</tp:taxon-name-part></tp:taxon-name></italic> (<tp:taxon-name><tp:taxon-name-part taxon-name-part-type="family">Sapindaceae</tp:taxon-name-part></tp:taxon-name>) from continental tropical America</article-title><source>PhytoKeys</source><day>31</day><month>12</month><year>2018</year><volume>2018</volume><issue>114</issue><fpage>95</fpage><lpage>113</lpage><pub-id pub-id-type="doi">10.3897/phytokeys.114.29351</pub-id></mixed-citation></tp:treatment-meta><tp:nomenclature><tp:taxon-name>
            <tp:taxon-name-part taxon-name-part-type="genus" reg="Paullinia">Paullinia</tp:taxon-name-part>
            <tp:taxon-name-part taxon-name-part-type="species" reg="hondurensis">hondurensis</tp:taxon-name-part>
            <object-id xmlns:xlink="http://www.w3.org/1999/xlink" content-type="ipni" xlink:type="simple">urn:lsid:ipni.org:names:77192863-1</object-id>
          </tp:taxon-name><tp:taxon-authority>Acev.-Rodr. &amp; Somner</tp:taxon-authority><tp:taxon-status xmlns:xlink="http://www.w3.org/1999/xlink" xlink:type="simple">sp. nov.</tp:taxon-status><xref ref-type="fig" rid="F4">Fig. 4</xref></tp:nomenclature><tp:treatment-sec sec-type="diagnosis" id="SECID0ENWAE"><title>Diagnosis.</title><p><italic><tp:taxon-name><tp:taxon-name-part taxon-name-part-type="genus" reg="Paullinia">Paullinia</tp:taxon-name-part><tp:taxon-name-part taxon-name-part-type="species" reg="hondurensis">hondurensis</tp:taxon-name-part></tp:taxon-name></italic> has partially tripinnate leaves, a character that is shared only with <italic><tp:taxon-name><tp:taxon-name-part taxon-name-part-type="genus" reg="Paullinia">P.</tp:taxon-name-part><tp:taxon-name-part taxon-name-part-type="species" reg="bipinnata">bipinnata</tp:taxon-name-part></tp:taxon-name></italic> Poir., <italic><tp:taxon-name><tp:taxon-name-part taxon-name-part-type="genus" reg="Paullinia">P.</tp:taxon-name-part><tp:taxon-name-part taxon-name-part-type="species" reg="cidii">cidii</tp:taxon-name-part></tp:taxon-name></italic> Somner &amp; Acev.-Rodr. and <italic><tp:taxon-name><tp:taxon-name-part taxon-name-part-type="genus" reg="Paullinia">P.</tp:taxon-name-part><tp:taxon-name-part taxon-name-part-type="species" reg="filicifolia">filicifolia</tp:taxon-name-part></tp:taxon-name></italic> Cuatrec. <italic><tp:taxon-name><tp:taxon-name-part taxon-name-part-type="genus" reg="Paullinia">Paullinia</tp:taxon-name-part><tp:taxon-name-part taxon-name-part-type="species" reg="hondurensis">hondurensis</tp:taxon-name-part></tp:taxon-name></italic> can be distinguished from <italic><tp:taxon-name><tp:taxon-name-part taxon-name-part-type="genus" reg="Paullinia">P.</tp:taxon-name-part><tp:taxon-name-part taxon-name-part-type="species" reg="bipinnata">bipinnata</tp:taxon-name-part></tp:taxon-name></italic> by the glabrous stems, inflorescence axes and calyx (vs. tomentose), as well as by the glabrous and 2–2.8 cm long capsules (vs. pubescent, 1 cm long). <italic><tp:taxon-name><tp:taxon-name-part taxon-name-part-type="genus" reg="Paullinia">Paullinia</tp:taxon-name-part><tp:taxon-name-part taxon-name-part-type="species" reg="hondurensis">hondurensis</tp:taxon-name-part></tp:taxon-name></italic> can be distinguished from <italic><tp:taxon-name><tp:taxon-name-part taxon-name-part-type="genus" reg="Paullinia">P.</tp:taxon-name-part><tp:taxon-name-part taxon-name-part-type="species" reg="cidii">cidii</tp:taxon-name-part></tp:taxon-name></italic> by its deltate, 2–3 mm long stipules, the nearly terete petioles and the 3-winged, trilobed-turbinate capsules (vs. subulate, 1–1.5 mm long stipules, winged or marginate petioles and unwinged depressed globose capsules). <italic><tp:taxon-name><tp:taxon-name-part taxon-name-part-type="genus" reg="Paullinia">Paullinia</tp:taxon-name-part><tp:taxon-name-part taxon-name-part-type="species" reg="hondurensis">hondurensis</tp:taxon-name-part></tp:taxon-name></italic> differs from <italic><tp:taxon-name><tp:taxon-name-part taxon-name-part-type="genus" reg="Paullinia">P.</tp:taxon-name-part><tp:taxon-name-part taxon-name-part-type="species" reg="filicifolia">filicifolia</tp:taxon-name-part></tp:taxon-name></italic> by the glabrescent stems and foliage (vs. pubescent), by the distal leaflets with obtuse apex (vs. acuminate) and by the coriaceous, obtriangular, glabrous capsules with straight wings (vs. chartaceous, ellipsoid, pubescent capsules with revolute wings).</p><fig id="F4" position="float" orientation="portrait"><label>Figure 4.</label><caption><p><italic><tp:taxon-name><tp:taxon-name-part taxon-name-part-type="genus" reg="Paullinia">Paullinia</tp:taxon-name-part><tp:taxon-name-part taxon-name-part-type="species" reg="hondurensis">hondurensis</tp:taxon-name-part></tp:taxon-name></italic>. <bold>A</bold> Fruiting branch <bold>B</bold> Detail of cross section of stem <bold>C</bold> Seed, lateral view <bold>D</bold> Seed, frontal view <bold>E</bold> Fruit. All from <italic>Thomas et al. 139</italic> (TEFH).</p></caption><graphic xmlns:xlink="http://www.w3.org/1999/xlink" xlink:href="phytokeys-114-095-g004.jpg" position="float" orientation="portrait" xlink:type="simple" id="oo_253630.jpg"/></fig></tp:treatment-sec><tp:treatment-sec sec-type="material" id="SECID0EF2AE"><title>Type.</title><p>HONDURAS. Dept. F. Morazán; [National Park La Tigra], humid and cloud forests, Rancho Quemado, Montaña La Tigra, 2000 m elev., 10 Dec 1958 (fr), <italic>A. Molina R. 8767</italic> (holotype: US!; isotypes: EAP, MO).</p></tp:treatment-sec><tp:treatment-sec sec-type="description" id="SECID0EN2AE"><title>Description.</title><p>Vine 4–6 m long. Stems nearly terete, striate, reddish-brown, minutely pubescent when young, glabrescent and with lines of minute lenticels when mature; cross section simple. Stipules deltate, 2–3 mm long. Leaves partially tripinnate, with triangular outline; petioles 2.2–4.5 cm long, nearly terete, adaxially bi-canaliculate, with a central pubescent ridge; rachis 6–10 cm long, marginate or with wings 1–2.5 mm wide, revolute, pubescent along central ridge; leaflets 1.6–2 × 0.6–1.3 cm, subcoriaceous, discolorous, glabrous, attenuate at base, acute or obtuse and sometimes mucronate at apex, margins serrate near the apex, distal leaflets rhomboid, lateral and basal leaflet elliptic, obovate or ovate, slightly asymmetrical at base; venation mixed craspedodromous, adaxially with prominent pubescent midvein, abaxially with midvein and secondary veins prominent and hair domatia on lower secondary axils; tertiary venation reticulate. Thyrses axillary, racemose, 4–9 cm long, with pubescent axes; bracts ca. 2 mm long subulate; cincinni shortly stipitate, 3- or 4-flowered; pedicels 2–3 mm long, articulate at middle. Sepals 5, concave, chartaceous, ciliate, the outer sepals ovate 2.5–2.7 × 1.8–1.9 mm, inner sepals sub-orbicular or obovate, 3.4–3.5 × 2.6–3.2 mm; petals oblong, unguiculate, ca. 4 × 2 mm, with glandular trichomes on adaxial surface; appendages ca. 3 mm long, crest emarginate; nectary 4-lobed, puberulent, the posterior lobes ca. 1 mm long, ovate, anterior lobes ca. 0.6 mm, elliptic; stamens unequal, free to base, 2–2.7 mm long, filament pubescent; ovary glabrous. Capsule trilobed-turbinate, 3-winged, red, 2–2.8 × 1.5–2.3 cm, coriaceous, prominently veined, with subglobose coccus, glabrous, truncate and apiculate at apex, wings dorsal-apical (on upper half portion of capsule), 4–7 mm wide, cuneate at base and with stipe 2.5–5 mm long; mesocarp ca. 0.5 mm thick; endocarp yellowish-brown tomentose. Seeds 1–3 per capsule, trigonous-obovoid, ca. 1 × 0.8 cm long, dark brown, glabrous, shiny, with bilobed arillode in lower half; embryo ellipsoid; abaxial cotyledon curve, adaxial cotyledon biplicate.</p></tp:treatment-sec><tp:treatment-sec sec-type="distribution" id="SECID0ES2AE"><title>Distribution and ecology.</title><p>In moist or cloud forest between 1900–2000 m elevation.</p></tp:treatment-sec><tp:treatment-sec sec-type="phenology" id="SECID0EX2AE"><title>Phenology.</title><p>Known to flower in July and to fruit in December and January.</p></tp:treatment-sec><tp:treatment-sec sec-type="etymology" id="SECID0E32AE"><title>Etymology.</title><p>The specific epithet refers to the country where the species was first collected.</p></tp:treatment-sec><tp:treatment-sec sec-type="conservation status" id="SECID0EB3AE"><title>Conservation status.</title><p>Known only from four localities from montane cloud forests (1990–2000 m elevation) in Guatemala and Honduras, with an approximate <abbrev xmlns:xlink="http://www.w3.org/1999/xlink" xlink:title="extent of occurrence" id="ABBRID0EH3AE" xlink:type="simple">EOO</abbrev> of 11,000 km<sup>2</sup>. The type collection indicates that the species was frequent in the area, however, due to the small area of occurrence and the lack of recent collections, the species is here treated as vulnerable (<abbrev xmlns:xlink="http://www.w3.org/1999/xlink" xlink:title="vulnerable" id="ABBRID0EN3AE" xlink:type="simple">VU</abbrev>) within IUCN guidelines.</p></tp:treatment-sec><tp:treatment-sec sec-type="material" id="SECID0ER3AE"><title>Additional specimens examined.</title><p>GUATEMALA. Prov. Alta Verapaz. Mun. San Juan Chamelco. Montaña Caquipec, from Caquipec to Chicacnab I, <named-content xmlns:xlink="http://www.w3.org/1999/xlink" content-type="dwc:verbatimCoordinates" xlink:type="simple"><named-content content-type="geo-json" specific-use="{&#34;type&#34;:&#34;Point&#34;,&#34;coordinates&#34;:[-90.183056,15.380278]}" id="NCID0E13AE" xlink:type="simple">15°22'49"N, 90°10'59"W</named-content></named-content>, ca. 1900 m, secondary forest and primary cloud forest, 9 Sep 1999 (st), <italic>Förther 10489</italic> (US). HONDURAS. Dept. Lempira. Dense, mixed cloud forest on the east slopes of Quebrada Naranja, 10 km SE of Gracias, Celaque National Park, <named-content xmlns:xlink="http://www.w3.org/1999/xlink" content-type="dwc:verbatimCoordinates" xlink:type="simple"><named-content content-type="geo-json" specific-use="{&#34;type&#34;:&#34;Point&#34;,&#34;coordinates&#34;:[-88.666667,14.550000]}" id="NCID0EE4AE" xlink:type="simple">14°33'N, 88°40'W</named-content></named-content>, 1950 m, 29 Jan 1992 (fr), <italic>Thomas et al. 139</italic> (EAP, HEH, MO, TEFH). Dept. F. Morazán, National Park La Tigra, SW of San Juancito, dense, cloud, montane forest, 2000 m, 14 Jul 1961 (fl), <italic>A. Molina R. 10120</italic> (US).</p></tp:treatment-sec><tp:treatment-sec sec-type="discussion" id="SECID0EN4AE"><title>Discussion.</title><p>We have not been able to infer the phylogenetic relationship of the new species with any other species in the genus due to the lack of adequate quality genome material. The suggested relationships with <italic><tp:taxon-name><tp:taxon-name-part taxon-name-part-type="genus" reg="Paullinia">P.</tp:taxon-name-part><tp:taxon-name-part taxon-name-part-type="species" reg="bipinnata">bipinnata</tp:taxon-name-part></tp:taxon-name>, <tp:taxon-name><tp:taxon-name-part taxon-name-part-type="genus" reg="Paullinia">P.</tp:taxon-name-part><tp:taxon-name-part taxon-name-part-type="species" reg="cidii">cidii</tp:taxon-name-part></tp:taxon-name></italic> and <italic><tp:taxon-name><tp:taxon-name-part taxon-name-part-type="genus" reg="Paullinia">P.</tp:taxon-name-part><tp:taxon-name-part taxon-name-part-type="species" reg="filicifolia">filicifolia</tp:taxon-name-part></tp:taxon-name></italic> are based on the overall morphological similarity discussed in the diagnosis. The current infrageneric classification of <italic><tp:taxon-name><tp:taxon-name-part taxon-name-part-type="genus" reg="Paullinia">Paullinia</tp:taxon-name-part></tp:taxon-name></italic> based on fruit morphology (<xref ref-type="bibr" rid="B3">Radlkofer 1895</xref>, 1934) would place the new species in the proximity of <italic><tp:taxon-name><tp:taxon-name-part taxon-name-part-type="genus" reg="Paullinia">P.</tp:taxon-name-part><tp:taxon-name-part taxon-name-part-type="species" reg="tricornis">tricornis</tp:taxon-name-part></tp:taxon-name></italic> Radlk., as both species have winged, trilobed-turbinate, prominent veined capsules with subglobose cocci. However, <italic><tp:taxon-name><tp:taxon-name-part taxon-name-part-type="genus" reg="Paullinia">P.</tp:taxon-name-part><tp:taxon-name-part taxon-name-part-type="species" reg="hondurensis">hondurensis</tp:taxon-name-part></tp:taxon-name></italic> clearly differs from <italic><tp:taxon-name><tp:taxon-name-part taxon-name-part-type="genus" reg="Paullinia">P.</tp:taxon-name-part><tp:taxon-name-part taxon-name-part-type="species" reg="tricornis">tricornis</tp:taxon-name-part></tp:taxon-name></italic> by the partially tripinnate leaves (vs. 5-pinnate).</p><p><italic><tp:taxon-name><tp:taxon-name-part taxon-name-part-type="genus" reg="Paullinia">Paullinia</tp:taxon-name-part><tp:taxon-name-part taxon-name-part-type="species" reg="hondurensis">hondurensis</tp:taxon-name-part></tp:taxon-name></italic> is easily confused with sterile collections of <italic><tp:taxon-name><tp:taxon-name-part taxon-name-part-type="genus" reg="Serjania">Serjania</tp:taxon-name-part><tp:taxon-name-part taxon-name-part-type="species" reg="rhachitera">rhachitera</tp:taxon-name-part></tp:taxon-name></italic> Radlk., which has tripinnate leaves with winged rachis and an overlapping distribution. However, sterile <italic><tp:taxon-name><tp:taxon-name-part taxon-name-part-type="genus" reg="Serjania">S.</tp:taxon-name-part><tp:taxon-name-part taxon-name-part-type="species" reg="rachiptera">rachiptera</tp:taxon-name-part></tp:taxon-name></italic> can be distinguished <italic>from <tp:taxon-name><tp:taxon-name-part taxon-name-part-type="genus" reg="Paullinia">P.</tp:taxon-name-part><tp:taxon-name-part taxon-name-part-type="species" reg="hondurensis">hondurensis</tp:taxon-name-part></tp:taxon-name></italic> by the sulcate stems that lack lenticels and leaflets that lack hair domatia.</p></tp:treatment-sec><ref-list><ref id="B3"><mixed-citation xmlns:xlink="http://www.w3.org/1999/xlink" xlink:type="simple"><person-group><name name-style="western"><surname>Radlkofer</surname><given-names>L</given-names></name></person-group> (<year>1895</year>) Monographie der Sapindaceen-Gattung <italic><tp:taxon-name><tp:taxon-name-part taxon-name-part-type="genus">Paullinia</tp:taxon-name-part></tp:taxon-name></italic>. Verlag der K. B. Akademie, Munich.</mixed-citation></ref></ref-list></tp:taxon-treatment>
